# Supplementary material for: Comparison of the Distinct, Host-Specific Response of Three Solanaceae Hosts Induced by Phytophthora infestans
Source: Int J Mol Sci. 2021 Oct 12;22(20):11000. doi: 10.3390/ijms222011000 (PMC8537708; doi:10.3390/ijms222011000)
Supplement: Supplementary file 1 [file ijms-22-11000-s001.zip]

Archive with 7 entries (7 files):
- Fig S1Phenotypes of infection on TSHs .pdf
- Fig S2 observation.pdf
- Fig S4.pdf
- FigS3 biomass.pdf
- Table S1 basic information.pdf
- Table S2 Top 20 GO terms for down regulation in hosts.xlsx
- Table S3 qPCR primer.xlsx
