# Supplementary material for: Comparison of the Distinct, Host-Specific Response of Three Solanaceae Hosts Induced by Phytophthora infestans
Source: Int J Mol Sci. 2021 Oct 12;22(20):11000. doi: 10.3390/ijms222011000 (PMC8537708; doi:10.3390/ijms222011000)
Supplement: Supplementary file 1 [file ijms-22-11000-s001.zip › Table S2 Top 20 GO terms for down regulation in hosts.xlsx]

## Sheet: Sheet1
Table S3 Top 20 GO terms for down regulation in TSHs
St_12 h	St_24 h	Nb_12 h	Nb_24 h	Sl_12 h	Sl_24 h
photosynthesis	photosynthesis	photosynthesis	photosynthesis	photosynthesis	microtubule-based process
carbohydrate metabolic process	movement of cell or subcellular component	cofactor metabolic process	tetrapyrrole biosynthetic process	lipid metabolic process	photosynthesis
DNA replication	microtubule-based movement	pentose-phosphate shunt	tetrapyrrole metabolic process	lipid biosynthetic process	lipid biosynthetic process
thylakoid	small molecule biosynthetic process	glucose 6-phosphate metabolic process	oxoacid metabolic process	movement of cell or subcellular component	movement of cell or subcellular component
thylakoid part	microtubule-based process	pyridine-containing compound metabolic process	organic acid metabolic process	microtubule-based movement	microtubule-based movement
photosynthetic membrane	thylakoid	generation of precursor metabolites and energy	carboxylic acid metabolic process	thylakoid	lipid metabolic process
photosystem	thylakoid part	pyridine nucleotide metabolic process	cellular amino acid metabolic process	thylakoid part	carbohydrate metabolic process
photosystem II	photosynthetic membrane	nicotinamide nucleotide metabolic process	cellulose metabolic process	photosynthetic membrane	small molecule biosynthetic process
thylakoid membrane	photosystem	cellular aldehyde metabolic process	cellulose biosynthetic process	photosystem	cellular lipid metabolic process
photosystem II oxygen evolving complex	photosystem II	glyceraldehyde-3-phosphate metabolic process	cofactor metabolic process	thylakoid membrane	fatty acid biosynthetic process
oxidoreductase complex	thylakoid membrane	oxidoreduction coenzyme metabolic process	isoprenoid metabolic process	photosystem II oxygen evolving complex	regulation of cell cycle
extrinsic component of membrane	photosystem II oxygen evolving complex	tetrapyrrole biosynthetic process	isoprenoid biosynthetic process	photosystem II	monocarboxylic acid biosynthetic process
membrane protein complex	oxidoreductase complex	coenzyme metabolic process	lipid metabolic process	oxidoreductase complex	organic acid biosynthetic process
photosystem I	extrinsic component of membrane	NADP metabolic process	glutamine family amino acid metabolic process	photosystem I reaction center	carboxylic acid biosynthetic process
serine-type peptidase activity	photosystem I	photosynthesis, light reaction	glutamine family amino acid biosynthetic process	photosystem I	DNA replication
serine hydrolase activity	membrane protein complex	terpenoid metabolic process	pyridine-containing compound metabolic process	extrinsic component of membrane	isoprenoid metabolic process
peptidase activity	microtubule motor activity	terpenoid biosynthetic process	polysaccharide metabolic process	membrane protein complex	isoprenoid biosynthetic process
peptidase activity, acting on L-amino acid peptides	pattern binding	ribose phosphate metabolic process	pyridine nucleotide metabolic process	transferase activity, transferring hexosyl groups	small molecule metabolic process
serine-type carboxypeptidase activity	polysaccharide binding	isoprenoid metabolic process	nicotinamide nucleotide metabolic process	microtubule binding	thylakoid
carboxypeptidase activity	motor activity	isoprenoid biosynthetic process	cellular glucan metabolic process	tubulin binding	thylakoid part
