# Supplementary material for: Comparison of the Distinct, Host-Specific Response of Three Solanaceae Hosts Induced by Phytophthora infestans
Source: Int J Mol Sci. 2021 Oct 12;22(20):11000. doi: 10.3390/ijms222011000 (PMC8537708; doi:10.3390/ijms222011000)
Supplement: Supplementary file 1 [file ijms-22-11000-s001.zip › Table S3 qPCR primer.xlsx]

## Sheet: Sheet2
Table S3. Primer sequences for qRT-PCR
Gene	Primer	sequence
StActin	StActin-qPCR-F	GCTTCCCGATGGTCAAGTCA
	StActin-qPCR-R	GGATTCCAGCTGCTTCCATTC
PGSC0003DMG400000890	StCDPK-2-qPCR-F	CCTTTCTGGGCTGAGACAGAC
	StCDPK-2-qPCR-R	TAGAACTGCTTTAGGCGCGA
PGSC0003DMG400024754	StRboh-qPCR-F	CCTATGTACTAGCCCAACC
	StRboh-qPCR-R	GGACCTAAATGCACGAA
PGSC0003DMG400005113	StPR1-qPCR-F	ATGTGGGTAGATGAGAAGC
	StPR1-qPCR-R	CGTTGACCGTTCCAGT
PGSC0003DMG400030928	StEBF1/2-qPCR-F	GTTGTCCATCCGAAGC
	StEBF1/2-qPCR-R	AGTCTCACCGTGTAGCC
NbActin	NbActin-qPCR-F	TGGTCGTACCACCGGTATTGTGTT
	NbActin-qPCR-R	TCACTTGCCCATCAGGAAGCTCAT
Niben101Scf11072g00004	NbCDPK-1-qPCR-F	GCCCTTATTATGTTGCT
	NbCDPK-1-qPCR-R	GTGCTGTTAGTCGCTTT
Niben101Scf13640g00006	NbNPR1-qPCR-F	CGACGTTTCTTCCCTA
	NbNPR1-qPCR-R	TCCTAATCTTGTGGCTAA
Niben101Scf06822g04004	NbMYC2-qPCR-F	ATCACGGAGCAAGCAC
	NbMYC2-qPCR-R	TCCAGTAACCCAAATCG
Niben101Scf02063g05001	NbERF1/2-qPCR-F	CTTACTAACGCAGCTCAA
	NbERF1/2-qPCR-R	CTGATGTACCCCGTATTGAAAAAGC
Niben101Scf16663g00002	NbEBF1/2-qPCR-F	AACATCACGGATTTCTCG
	NbEBF1/2-qPCR-R	GCATCCCTTTCCCACA
SlActin	SlActin-qPCR-F	TGGTCGGAATGGGACAGAAG
	SlActin-qPCR-R	CTCAGTCAGGAGAACAGGGT
Solyc01g006840.3	SlCDPK-1-qPCR-F	TTTTATGTCATCCGTGGGT
	SlCDPK-1-qPCR-R	GCAGCCTTCATCAAATCGCGTATCT
Solyc01g106620.2	SlPR1-qPCR-F	ACGCCAATCAAAGAGC
	SlPR1-qPCR-R	TGACCCTAGCACAACCA
Solyc01g096370.4	SlMYC2-qPCR-F	AATCGCCCTTACTCAAC
	SlMYC2-qPCR-R	TCCCTCGTCGTCATTAG
Solyc02g077370.1	SlERF1/2-qPCR-F	TATTCTTCGTCCATTACAG
	SlERF1/2-qPCR-R	AACAGAGGCGTTCACTA
PiActin	PiActin-qPCR-F	CATCAAGGAGAAGCTGACGTACA
	PiActin-qPCR-R	GACGACTCGGCGGCAG
